# Supplementary material for: Lycium barbarum Polysaccharides and Capsaicin Inhibit Oxidative Stress, Inflammatory Responses, and Pain Signaling in Rats with Dextran Sulfate Sodium-Induced Colitis
Source: Int J Mol Sci. 2022 Feb 22;23(5):2423. doi: 10.3390/ijms23052423 (PMC8910612; doi:10.3390/ijms23052423)
Supplement: Supplementary file 1 [file ijms-23-02423-s001.zip]

Archive with 1 entries (1 files):
- ijms-1590711-supplementary.pdf
